# Supplementary material for: Disruption of Bacterial Thiol-Dependent Redox Homeostasis by Magnolol and Honokiol as an Antibacterial Strategy
Source: Antioxidants (Basel). 2023 May 30;12(6):1180. doi: 10.3390/antiox12061180 (PMC10294794; doi:10.3390/antiox12061180)
Supplement: Supplementary file 1 [file antioxidants-12-01180-s001.zip]

Archive with 2 entries (2 files):
- Supplementary Figure S1.pptx
- supplementation 20230422.pdf
